# Supplementary material for: Graphene Oxide Improves in vitro Fertilization in Mice With No Impact on Embryo Development and Preserves the Membrane Microdomains Architecture
Source: Front Bioeng Biotechnol. 2020 Jun 16;8:629. doi: 10.3389/fbioe.2020.00629 (PMC7308453; doi:10.3389/fbioe.2020.00629)
Supplement: DATA SHEET S1 — IVF, ET, and birth rates data. The Excel file collects all the data regarding the number of animals, number of oocytes statistical analysis for IVF (first sheet) and embryo viability (second sheet). [file Data_Sheet_1.xlsx]

## Sheet: IVF
		GO 0.1 ug/ml			GO 0.5 ug/ml			GO 1 ug/ml			GO 5 ug/ml			GO 10ug/ml			GO 50ug/ml
	N. DISH	N.OOCYTES	N. 2-CELLS	2-cells/ oocytes	N.OOCYTES	N. 2-CELLS	2-cells/ oocytes	N.OOCYTES	N. 2-CELLS	2-cells/ oocytes	N.OOCYTES	N. 2-CELLS	2-cells/ oocytes	N.OOCYTES	N. 2-CELLS	2-cells/ oocytes	N.OOCYTES	N. 2-CELLS	2-cells/ oocytes
NO TREATED	1	62	27	0.435	41	27	0.658	61	33	0.541	72	47	0.653	66	39	0.591	58	28	0.483
	2	71	30	0.423	67	41	0.612	84	41	0.488	50	32	0.64	66	41	0.621	54	31	0.574
	3	69	40	0.58	57	26	0.456	11	8	0.727	74	62	0.838	53	35	0.66	60	31	0.517
	1bis				81	41	0.506	ND	ND		ND	ND		ND	ND		ND	ND
	2bis				62	42	0.677	ND	ND		ND	ND		ND	ND		ND	ND
	3 bis				76	49	0.645	ND	ND		ND	ND		ND	ND		ND	ND			2632
	Total	202	97		384	226		156	82		196	141	2.131	185	115	1.872	172	90	1.574
	Mean	67.3333	32.3333	0.479333	64	37.6667	0.592333	52	27.3333	0.585333	65.3333	47	0.710333	61.6667	38.3333	0.624	57.3333	30	0.524667
	SD	4.72582	6.80686	0.0873861	14.3108	9.15787	0.0902013	37.3229	17.2143	0.125516	13.3167	15	0.110753	7.50555	3.05505	0.0345977	3.05505	1.73205	0.0459819
	SEM	2.72845	3.92994	0.0504524	5.84237	3.73869	0.0368245	21.5484	9.9387	0.0724669	7.68838	8.66025	0.0639436	4.33333	1.76383	0.019975	1.76383	1	0.0265477
GO TREATED	1	70	36	0.514	34	29	0.853	81	48	0.593	72	40	0.555	67	44	0.657	48	18	0.375
	2	59	31	0.525	65	40	0.615	71	38	0.535	49	34	0.694	73	37	0.507	62	25	0.403
	3	70	46	0.657	59	43	0.729	20	13	0.65	90	64	0.711	85	50	0.588	59	22	0.373
	1bis				70	42	0.6	ND	ND		ND	ND		ND	ND		ND	ND
	2bis				65	47	0.723	ND	ND		ND	ND		ND	ND		ND	ND
	3 bis				68	51	0.75	ND	ND		ND	ND		ND	ND		ND	ND
	Total	199	113		361	252		172	99		211	138	1.96	225	131	1.752	169	65	1.151
	Mean	66.3333	37.6667	0.565333	60.1667	42	0.711667	57.3333	33	0.592667	70.3333	46	0.653333	75	43.6667	0.584	56.3333	21.6667	0.383667
	SD	6.35085	7.63763	0.079576	13.3479	7.48331	0.0934744	32.7159	18.0278	0.0575007	20.5508	15.8745	0.0855823	9.16515	6.50641	0.07508	7.37111	3.51188	0.016773
	SEM	3.66667	4.40959	0.0459432	5.44926	3.05505	0.0381608	18.8886	10.4083	0.0331981	11.865	9.16515	0.049411	5.2915	3.75648	0.0433474	4.25572	2.02759	0.00968389
				Test ANOVA			Test ANOVA			Test ANOVA			Test ANOVA			Test ANOVA			Test ANOVA
				p= 0,276			p= 0,046			p= 0,925			p= 0,521			p= 0,450			p= 0,008
									0.1	0.5	1	5	10	50
		GO 0.1 ug/ml	GO 0.5 ug/ml	GO 1 ug/ml	GO 5 ug/ml	GO 10ug/ml	GO 50ug/ml
No Treated	Mean	0.479	0.592333	0.585333	0.710333	0.624	0.525
	SEM	0.05	0.0520777	0.0724669	0.0639436	0.019975	0.027
GO Treated	Mean	0.565	0.711667	0.592667	0.653333	0.584	0.384
	SEM	0.046	0.038	0.0331981	0.049411	0.0433474	0.01
N.B. On each IVF assay, the COCs from each female were divided
between the CTRL and the treatment: 1 COC in a non-treated dish and 1 COC in a treated dish.
This was performed to reduce the female variability.

## Sheet: Embryo
		GO 0.1 ug/ml			GO 0.5 ug/ml			GO 1 ug/ml			GO 5 ug/ml			GO 10ug/ml			GO 50ug/ml
	N. DISH KSOM	N.2-cells cultured	N. Blastocysts obtained	Blasto/ 2-cells embryos	N.2-cells cultured	N. Blastocysts obtained	Blasto/ 2-cells embryos	N.2-cells cultured	N. Blastocysts obtained	Blasto/ 2-cells embryos	N.2-cells cultured	N. Blastocysts obtained	Blasto/ 2-cells embryos	N.2-cells cultured	N. Blastocysts obtained	Blasto/ 2-cells embryos	N.2-cells cultured	N. Blastocysts obtained	Blasto/ 2-cells embryos
	1	10	9	0.9	10	10	1	10	8	0.8	10	8	0.8	10	10	1	10	10	1
	2	10	10	1	10	9	0.9	10	9	0.9	10	10	1	10	9	0.9	10	9	0.9
	1 bis				10	9	0.9	ND	ND		ND			ND			ND
NO TREATED	2 bis				10	10	1	ND	ND		ND			ND			ND
	Total	20	19		40	38		20	17		20	18		20	19		20	19
	Mean			0.95			0.95			0.85			0.9			0.95			0.95
	SD			0.0707107			0.057735			0.0707107			0.141421			0.0707107			0.0707107
	SEM			0.0353553			0.0288675			0.05			0.1			0.05			0.05
GO TREATED	1	10	10	1	10	10	1	10	9	0.9	10	10	1	10	10	1	10	10	1
	2	10	10	1	10	10	1	10	8	0.8	10	10	1	10	9	0.9	10	10	1
	1 bis				10	10	1	ND	ND		ND			ND			ND
	2 bis				10	9	0.9	ND	ND		ND			ND			ND
	Total	20	20		40	39		20	17		20	20		20	19		20	20
	Mean			1			0.975			0.85			1			0.95			1
	SD			0			0.05			0.0707107			0			0.0707107			0
	SEM			0			0.025			0.05			0			0.05			0
								0.1	0.5	1	5	10	50
